# Supplementary material for: Genome-Wide Identification and Characterization of the VQ Motif-Containing Gene Family Based on Their Evolution and Expression Analysis under Abiotic Stress and Hormone Treatments in Foxtail Millet (Setaria italica L.)
Source: Genes (Basel). 2023 Apr 30;14(5):1032. doi: 10.3390/genes14051032 (PMC10218184; doi:10.3390/genes14051032)
Supplement: Supplementary file 1 [file genes-14-01032-s001.zip]

Archive with 2 entries (2 files):
- Supplemental Table.xlsx
- Supplementary Figure.pdf
